# Supplementary material for: The posterior cerebellum and inconsistent trait implications when learning the sequence of actions
Source: Soc Cogn Affect Neurosci. 2021 Mar 26;16(7):696–706. doi: 10.1093/scan/nsab037 (PMC8259289; doi:10.1093/scan/nsab037)
Supplement: nsab037_Supp [file nsab037_supp.zip]

Archive with 1 entries (1 files):
- scan-20-340-File006.docx
